# Supplementary material for: Novel Intraoperative Navigation Using Ultra-High-Resolution CT in Robot-Assisted Partial Nephrectomy
Source: Cancers (Basel). 2022 Apr 18;14(8):2047. doi: 10.3390/cancers14082047 (PMC9032210; doi:10.3390/cancers14082047)
Supplement: Supplementary file 1 [file cancers-14-02047-s001.zip]

Archive with 1 entries (1 files):
- cancers-1666742-supplementary.pdf
